# Supplementary material for: Cherbonolides M and N from a Formosan Soft Coral Sarcophyton cherbonnieri
Source: Mar Drugs. 2021 May 1;19(5):260. doi: 10.3390/md19050260 (PMC8170881; doi:10.3390/md19050260)
Supplement: Supplementary file 1 [file marinedrugs-19-00260-s001.zip]

Archive with 1 entries (1 files):
- marinedrugs-1157111-supplementary.pdf
